# Supplementary material for: Genome-Wide Identification, Characterization, and Expression Analysis of NRT Gene Family in Suaeda glauca
Source: Biology (Basel). 2025 Aug 21;14(8):1097. doi: 10.3390/biology14081097 (PMC12383926; doi:10.3390/biology14081097)
Supplement: Supplementary file 1 [file biology-14-01097-s001.zip]

Archive with 3 entries (3 files):
- Supplemental Figures.pdf
- Supplementary file S1.xlsx
- Supplementary file S2. All the protein sequences in Suaeda glauca, Arabidopsis thaliana and Spinacia oleracea L..txt
